# Supplementary material for: Structural variation of the malaria-associated human glycophorin A-B-E region
Source: BMC Genomics. 2020 Jun 29;21:446. doi: 10.1186/s12864-020-06849-8 (PMC7325229; doi:10.1186/s12864-020-06849-8)
Supplement: Supplementary file 5 — Additional file 5. Supplementary data. [file 12864_2020_6849_MOESM5_ESM.xlsx]

## Sheet: 1000_Genomes
Sample	Population	Variant
HG01242	PUR	DEL1
HG01269	CLM	DEL1
HG01890	ACB	DEL1
HG02012	ACB	DEL1
HG02054	ACB	DEL1
HG02107	ACB	DEL1
HG02315	ACB	DEL1
HG02339	ACB	DEL1
HG02464	GWD	DEL1DEL1
HG02545	ACB	DEL1DEL1
HG02574	GWD	DEL1
HG02947	ESN	DEL1
HG02953	ESN	DEL1
HG02973	ESN	DEL1
HG02982	GWD	DEL1
HG03057	MSL	DEL1
HG03072	MSL	DEL1DEL1
HG03084	MSL	DEL1
HG03108	ESN	DEL1
HG03139	ESN	DEL1
HG03169	ESN	DEL1
HG03270	ESN	DEL1
HG03295	ESN	DEL1
HG03433	MSL	DEL1
HG03439	MSL	DEL1
HG03452	MSL	DEL1
HG03478	MSL	DEL1
HG03520	ESN	DEL1
HG03547	MSL	DEL1
HG03572	MSL	DEL1
HG03575	MSL	DEL1
HG03583	MSL	DEL1
NA18499	YRI	DEL1DEL1
NA18519	YRI	DEL1
NA18523	YRI	DEL1
NA18917	YRI	DEL1
NA19020	LWK	DEL1
NA19027	LWK	DEL1
NA19093	YRI	DEL1
NA19102	YRI	DEL1
NA19113	YRI	DEL1
NA19121	YRI	DEL1
NA19207	YRI	DEL1
NA19223	YRI	DEL1
NA19235	YRI	DEL1
NA19248	YRI	DEL1
NA19383	LWK	DEL1
NA19394	LWK	DEL1
NA19436	LWK	DEL1
NA19443	LWK	DEL1
NA19901	ASW	DEL1
NA20344	ASW	DEL1
NA20351	ASW	DEL1
NA20412	ASW	DEL1
NA20867	GIH	DEL13
HG02970	ESN	DEL1DEL2
HG01241	PUR	DEL2
HG02536	ACB	DEL2
HG02946	ESN	DEL2
HG03024	GWD	DEL2
HG03055	MSL	DEL2
HG03077	MSL	DEL2
HG03085	MSL	DEL2
HG03112	ESN	DEL2
HG03209	MSL	DEL2
HG03378	MSL	DEL2
HG03385	MSL	DEL2DEL2
HG03410	MSL	DEL2
HG03476	MSL	DEL2
HG03558	MSL	DEL2
NA18489	YRI	DEL2
NA18856	YRI	DEL2
NA18858	YRI	DEL2
NA18910	YRI	DEL2
NA18924	YRI	DEL2
NA19144	YRI	DEL2
NA19175	YRI	DEL2
NA19190	YRI	DEL2
NA19236	YRI	DEL2
NA19788	MXL	DEL2
NA19818	ASW	DEL2
NA20291	ASW	DEL2
NA20342	ASW	DEL2
HG01986	ACB	DEL4
HG01948	PEL	DEL6
HG04039	STU	DEL6
HG02716	GWD	DEL7
HG02772	GWD	DEL7
NA18646	CHB	DUP14
HG03919	BEB	DUP2
HG02250	CDX	DUP2
HG02356	CDX	DUP2
HG01804	CDX	DUP2
NA18552	CHB	DUP2
NA18593	CHB	DUP2
NA18605	CHB	DUP2
NA18625	CHB	DUP2
HG00622	CHS	DUP2
HG00717	CHS	DUP2
HG00692	CHS	DUP2
HG02798	GWD	DUP2
HG02064	KHV	DUP2
HG02147	PEL	DUP2
HG02181	CDX	DUP22
HG02491	PJL	DUP8
HG03837	STU	DUP8
HG03729	ITU	DUP26
NA12249	CEU	DUP27
HG03686	STU	DUP29
NA19041	LWK	DUP3
NA19360	LWK	DUP3
NA19474	LWK	DUP3
NA19430	LWK	DUP3
HG02554	ACB	DUP4
HG02585	GWD	DUP5
HG02679	GWD	DUP7
HG03649	PJL	DUP7
HG03634	PJL	DUP8
HG04038	STU	DUP8

## Sheet: Gambian
Sample	Population	Variant
SC_GMFUL5306341	FUL	DEL1
SC_GMFUL5306343	FUL	DEL1
SC_GMFUL5306351	FUL	DEL1
SC_GMFUL5306353	FUL	DEL1
SC_GMFUL5306355	FUL	DEL1
SC_GMFUL5306357	FUL	DEL1
SC_GMFUL5306359	FUL	DEL1DEL1
SC_GMFUL5306366	FUL	DEL1
SC_GMFUL5306387	FUL	DEL1
SC_GMFUL5306389	FUL	DEL1
SC_GMFUL5306390	FUL	DEL1
SC_GMFUL5306395	FUL	DEL1DEL1
SC_GMFUL5306397	FUL	DEL1
SC_GMFUL5306398	FUL	DEL1
SC_GMFUL5306405	FUL	DEL1
SC_GMFUL5306413	FUL	DEL1DEL1
SC_GMFUL5306418	FUL	DEL1
SC_GMFUL5306419	FUL	DEL1
SC_GMFUL5306421	FUL	DEL1
SC_GMFUL5306431	FUL	DEL1
SC_GMFUL5309718	FUL	DEL1
SC_GMFUL5309719	FUL	DEL1
SC_GMFUL5309747	FUL	DEL1
SC_GMFUL5309755	FUL	DEL1
SC_GMJOL5309837	JOL	DEL1
SC_GMJOL5309919	JOL	DEL1
SC_GMJOL5309927	JOL	DEL1
SC_GMJOL5309935	JOL	DEL1
SC_GMJOL5309940	JOL	DEL1
SC_GMJOL5309948	JOL	DEL1
SC_GMMAN5482176	MAN	DEL1
SC_GMMAN5482239	MAN	DEL1
SC_GMMAN5482255	MAN	DEL1DEL1
SC_GMMAN5482306	MAN	DEL1
SC_GMMAN5482309	MAN	DEL1
SC_GMMAN5482314	MAN	DEL1DEL1
SC_GMWOF5428708	WOF	DEL1
SC_GMWOF5428724	WOF	DEL1
SC_GMWOF5428729	WOF	DEL1
SC_GMWOF5428731	WOF	DEL1
SC_GMWOF5428732	WOF	DEL1
SC_GMWOF5428747	WOF	DEL1
SC_GMWOF5428748	WOF	DEL1
SC_GMWOF5428755	WOF	DEL1
SC_GMWOF5428835	WOF	DEL1
SC_GMWOF5428851	WOF	DEL1
SC_GMFUL5306382	FUL	DEL1DEL2
SC_GMWOF5428771	WOF	DEL1
SC_GMFUL5306429	FUL	DEL1
SC_GMWOF5428745	WOF	DEL1
SC_GMFUL5306427	FUL	DEL2
SC_GMFUL5306352	FUL	DEL4

## Sheet: Simons
Sample	Alternative_ID	Population	variant
SAMEA3302659	HGDP00449	Mbuti	DEL1
SAMEA3302756	HGDP01119	Mandenka	DEL1
SAMEA3302869	HGDP01035	S_BantuHerero	DEL1
SAMEA3302631	HG02464	Gambian	DEL1DEL1	Confirms 1000G
SAMEA3302886	HG02574	Gambian	DEL1	Confirms 1000G
SAMEA3302868	Ayodo_430C	Luo	DEL1
SAMEA3302733	DNK07	Dinka	DEL1
SAMEA3302716	HGDP00476	Mbuti	DEL2
SAMEA3302748	HG03085	Mende	DEL2	Confirms 1000G
SAMEA3302769	HGDP00474	Mbuti	DEL2
SAMEA3302730	HGDP00936	Yoruba	DEL2
SAMEA3302855	HGDP01172	Bergamo	DEL15
SAMEA3302650	HGDP00546	Papuan	DEL7
SAMEA3302704	HGDP00548	Papuan	DUP30
SAMEA3302626	HGDP00543	Papuan	DUP30
SAMEA3302833	HGDP00982	Mbuti	DUP22
SAMEA3302671	HGDP00547	Papuan	DUP30
SAMEA3302610	I1	Irula	DUP8

## Sheet: Brazilian
Sample	Variant
BR1310570901	DEL16
BR1296010301	DEL16
BR492910021	DEL16
BR1304510501	DEL2
BR858000540	DEL2
BR282916071	DEL2
BR706300123	DEL2
BR311300012	DEL2
BR431106051	DEL2
BR683407031	DEL2
BR189711051	DEL2
BR864914071	DEL2
BR679226032	DEL2
BR723216041	DEL2
BR1183605501	DEL17
BR1019621702	DEL1
BR341309071	DEL1
BR797827052	DEL1
BR105301031	DEL1
BR266102011	DEL1
BR1207301001	DEL1
BR1013617501	DEL1
BR136923081	DEL1
BR836930072	DEL1
BR621523032	DEL1
BR497413041	DEL1
BR1084649101	DEL1
BR429046101	DEL1
BR241601031	DEL1
BR60933051	DEL1
BR629000523	DEL1
BR315300121	DEL1
BR1102304001	DEL1
BR995606101	DEL1
BR1099223302	DEL18
BR555824102	DUP2
BR202320082	DUP2
BR1237235701	DUP2
BR1277601601	DUP2
BR931117101	DUP2
BR26312102	DUP2
BR488428071	DUP2
BR210800111	DUP7
BR817922021	DUP7
BR593918082	DUP8
BR113306062	DUP8
BR210800138	DUP22
BR54409051	DUP33
BR1086675791	DUP34
BR388409011	DUP35
BR981404021	DUP35

## Sheet: Leffler_et_al_calls
CNV	ID	GT	#NOTE
DUP2	HG00622	0/1
DUP2	HG00651	0/1
DUP2	HG00692	0/1
DUP2	HG00717	0/1
DEL2	HG01241	0/1
DEL1	HG01242	0/1
DEL1	HG01269	0/1
DUP1	HG01398	0/1
TRP1	HG01455	0/1
DUP1	HG01461	0/1
DUP6	HG01670	0/1
DUP2	HG01804	0/1
DEL8	HG01880	0/1
DUP1	HG01886	0/1
DEL1	HG01890	0/1
DEL6	HG01948	0/1
DEL4	HG01986	0/1
DEL1	HG02012	0/1
DUP25	HG02031	0/1
DEL1	HG02054	0/1
DUP2	HG02064	0/1
DEL1	HG02107	0/1
DUP2	HG02147	0/1
DUP22	HG02181	0/1
DUP6	HG02232	0/1
DUP2	HG02250	0/1
DEL1	HG02315	0/1
DEL1	HG02339	0/1
DUP2	HG02356	0/1
DEL1	HG02464	1/1
DUP23	HG02491	0/1
DEL14	HG02536	0/1	#Reassigned	as	DEL2
DEL1	HG02545	1/1
DUP4	HG02554	0/1
DEL1	HG02574	0/1
DUP1	HG02577	0/1
DUP5	HG02585	0/1
DUP1	HG02586	0/1
DUP1	HG02588	0/1
DUP1	HG02623	0/1
DEL1	HG02676	0/1
DEL3	HG02678	0/1
DUP7	HG02679	0/1
DUP1	HG02702	0/1
DEL7	HG02716	0/1
DUP1	HG02757	0/1
DUP1	HG02771	0/1
DEL7	HG02772	0/1
DUP2	HG02798	0/1
DEL1	HG02805	0/1
DEL1	HG02814	0/1
DEL2	HG02819	0/1
DEL1	HG02840	0/1
DUP1	HG02861	0/1
DEL2	HG02946	0/1
DEL1	HG02947	0/1
DEL1	HG02953	0/1
DEL1	HG02970	0/1
DEL2	HG02970	0/1
DEL1	HG02973	0/1
DUP1	HG02974	0/1
DEL1	HG02982	0/1
DUP1	HG02982	0/1
DEL2	HG03024	0/1
DUP1	HG03027	0/1
DEL2	HG03055	0/1
DEL1	HG03057	0/1
DEL1	HG03072	1/1
DEL2	HG03077	0/1
DEL1	HG03084	0/1
DEL2	HG03085	0/1
DEL1	HG03108	0/1
DEL2	HG03112	0/1
DUP1	HG03126	0/1
DUP1	HG03133	0/1
DEL1	HG03139	1/1
DEL1	HG03169	0/1
DEL2	HG03209	0/1
DUP18	HG03225	0/1	#Reassigned	as	DUP1
DUP1	HG03246	0/1
DUP17	HG03259	0/1
DEL1	HG03270	0/1
DEL1	HG03295	0/1
DUP1	HG03303	0/1
DUP1	HG03313	0/1
DEL2	HG03378	0/1
DEL2	HG03385	1/1
DEL2	HG03410	0/1
DEL1	HG03433	0/1
DEL1	HG03439	0/1
DUP1	HG03445	0/1
DEL1	HG03452	0/1
DUP1	HG03458	0/1
DUP1	HG03460	0/1
DEL2	HG03476	0/1
DEL1	HG03478	0/1
DEL5	HG03517	0/1
DEL1	HG03520	0/1
DUP1	HG03538	0/1
DEL1	HG03547	0/1
DEL2	HG03558	0/1
DUP15	HG03571	0/1	#Reassigned	as	DUP1
DEL1	HG03572	0/1
DEL1	HG03575	0/1
DUP1	HG03578	0/1
DEL1	HG03583	0/1
DUP8	HG03634	0/1
DUP9	HG03646	0/1
DUP7	HG03649	0/1
DUP26	HG03729	0/1
DUP24	HG03837	0/1
DUP2	HG03919	0/1
DEL8	HG03920	0/1
DUP8	HG04038	0/1
DEL6	HG04039	0/1
DUP27	NA12249	0/1
TRP2	NA12341	0/1
DUP20	NA12829	0/1
DEL2	NA18489	0/1
DEL1	NA18499	0/1
DUP1	NA18502	0/1
DEL1	NA18519	1/1
DEL1	NA18523	0/1
DUP2	NA18552	0/1
DUP2	NA18593	0/1
DUP2	NA18605	0/1
DUP2	NA18625	0/1
DUP14	NA18646	0/1
DEL2	NA18856	0/1
DEL11	NA18858	0/1	#Reassigned	as	DEL2
DUP1	NA18870	0/1
DEL2	NA18910	0/1
DEL1	NA18917	0/1
DEL2	NA18924	0/1
DEL1	NA19020	0/1
DEL1	NA19027	0/1
DUP3	NA19041	0/1
DUP28	NA19084	0/1
DEL1	NA19093	0/1
DEL1	NA19102	0/1
DEL1	NA19113	0/1
DEL1	NA19121	0/1
DEL2	NA19144	0/1
DUP1	NA19144	0/1
DEL3	NA19147	0/1
DEL2	NA19175	0/1
DEL2	NA19190	0/1
DEL1	NA19207	0/1
DEL1	NA19223	0/1
DUP1	NA19225	0/1
DEL1	NA19235	0/1
DEL12	NA19236	0/1	#Reassigned	as	DEL2
DUP1	NA19236	0/1
DEL1	NA19248	0/1
DUP1	NA19315	0/1
DUP3	NA19360	0/1
DUP12	NA19379	0/1
DEL1	NA19383	0/1
DEL1	NA19394	0/1
DUP10	NA19404	0/1
DUP3	NA19430	0/1
DEL1	NA19436	0/1
DEL1	NA19443	0/1
DUP11	NA19454	0/1
DUP3	NA19474	0/1
DEL10	NA19788	0/1
DEL2	NA19818	0/1
DEL1	NA19901	0/1
DUP1	NA19904	0/1
DUP1	NA19921	0/1
DUP19	NA19923	0/1
DUP1	NA20276	0/1
DEL2	NA20291	0/1
DEL2	NA20342	0/1
DEL1	NA20351	0/1
DEL5	NA20362	0/1
DEL1	NA20412	0/1
DEL13	NA20867	0/1
